# Supplementary material for: Influences of Adult Gender and Parenthood on Adult-Child Interaction Style
Source: Children (Basel). 2022 Nov 24;9(12):1804. doi: 10.3390/children9121804 (PMC9777385; doi:10.3390/children9121804)
Supplement: Supplementary file 1 [file children-09-01804-s001.zip]

Archive with 1 entries (1 files):
- children-2002603-supplementary.pdf
